# Supplementary material for: Found in Complexity, Lost in Fragmentation: Putting Soil Degradation in a Landscape Ecology Perspective
Source: Int J Environ Res Public Health. 2022 Feb 25;19(5):2710. doi: 10.3390/ijerph19052710 (PMC8910665; doi:10.3390/ijerph19052710)
Supplement: Supplementary file 1 [file ijerph-19-02710-s001.zip]

Archive with 1 entries (1 files):
- ijerph-1530556-supplementary.pdf
